# Supplementary material for: EGG: Accuracy Estimation of Individual Multimeric Protein Models Using Deep Energy-Based Models and Graph Neural Networks
Source: Int J Mol Sci. 2024 Jun 6;25(11):6250. doi: 10.3390/ijms25116250 (PMC11173161; doi:10.3390/ijms25116250)
Supplement: Supplementary file 1 [file ijms-25-06250-s001.zip]

Archive with 2 entries (2 files):
- S1.pdf
- S2.xlsx
