# Supplementary material for: EGG: Accuracy Estimation of Individual Multimeric Protein Models Using Deep Energy-Based Models and Graph Neural Networks
Source: Int J Mol Sci. 2024 Jun 6;25(11):6250. doi: 10.3390/ijms25116250 (PMC11173161; doi:10.3390/ijms25116250)
Supplement: Supplementary file 1 [file ijms-25-06250-s001.zip › S2.xlsx]

## Sheet: TM - CASP Loss
	TM-REGRESSION-TRANSFORMER	TM-EBM-TRANSFORMER	TM-REGRESSION-METALAYER	TM-EBM-METALAYER	GuijunLab-RocketX	GuijunLab-Assembly	MULTICOM_egnn	VoroIF	MULTICOM_deep	APOLLO	GuijunLab-Human	FoldEver	Manifold	GuijunLab-Threader	ChaePred	LAW	MASS
H1106	0.08282	0.08282	0.34708	DUP	N/A	0.00531	0.08381	DUP	DUP	DUP	N/A	0.58582	0.0252	N/A	DUP	DUP	0.31548
T1109o	DUP	DUP	0.07185	0.07185	DUP	DUP	DUP	0.46874	0.476	DUP	DUP	DUP	DUP	N/A	DUP	0.08255	0.06912
T1110o	0.01105	0.01105	0.0082	0.0082	DUP	DUP	DUP	DUP	0.45103	DUP	DUP	0.01468	DUP	0.00914	DUP	DUP	DUP
H1111	0.00135	0.00135	0.01848	DUP	DUP	N/A	0.28738	0.28738	DUP	N/A	N/A	DUP	DUP	DUP	0.28738	N/A	N/A
T1113o	0.10335	0.10335	0.10335	0.10335	DUP	DUP	0.07004	DUP	0.53351	DUP	DUP	DUP	DUP	0.0637	0.03591	0.10335	0.04517
H1114	0.01454	0.01454	0.29012	0.29012	0.65533	DUP	0.01406	0.05101	0.46894	DUP	0.59503	0.59503	DUP	0.58218	0.05101	0.29012	0.29012
T1115o	0.62469	0.62469	0.32124	0.32124	0.82431	DUP	0.09155	0.04397	DUP	DUP	DUP	0.62469	0.34876	0.09618	0.08524	0.82431	0.09155
T1121o	0.55385	0.55385	0.30208	0.30208	0.3334	0.28135	0.34345	0.30367	0.64274	DUP	0.28135	DUP	DUP	0.21558	0.27372	0.34345	0.34345
T1123o	0.05657	0.05657	0.17747	DUP	DUP	0.37302	0.03761	DUP	DUP	DUP	0.37302	0.03761	DUP	0.42975	0.64066	DUP	DUP
T1124o	0.04795	0.04795	0.09802	0.42279	0.03095	0.01447	0.02335	0.05649	DUP	DUP	0.01447	DUP	DUP	0.0146	0.12917	DUP	0.05783
T1127o	0.03788	0.07855	0.04307	0.04307	DUP	DUP	0.05356	0.00463	DUP	DUP	DUP	DUP	DUP	0.00484	0.2811	0.18424	0.18424
H1129	0.41781	0.41781	0.26907	0.41638	DUP	DUP	0.29185	DUP	DUP	DUP	DUP	0.41923	DUP	0.33415	0.4092	DUP	0.40233
T1132o	0.03595	0.03595	0.02727	DUP	0.00258	DUP	0.1853	0.0101	DUP	DUP	DUP	0.1853	DUP	0.10887	0.1853	0.60459	0.57692
H1134	0.04419	0.04419	0.22919	0.22919	0.07982	0.05276	0.2272	DUP	DUP	DUP	0.05276	DUP	DUP	0.04793	0.00472	0.47775	0.47775
H1135	0.53244	DUP	0.50793	0.50793	0.29422	N/A	DUP	0.31272	0.32787	DUP	N/A	DUP	0.52278	N/A	0.47439	0.51221	0.23742
H1137	DUP	DUP	0.17364	DUP	0.16611	N/A	0.13743	0.12232	DUP	DUP	DUP	DUP	0.13175	0.1179	0.11763	0.5389	0.5389
H1140	0.3398	0.3398	0.36092	DUP	DUP	DUP	0.3902	0	DUP	DUP	DUP	0.36175	DUP	0.3608	DUP	0.35744	0.35744
H1141	0.36891	0.36891	0.34612	DUP	0.29939	0.34998	0.3693	0.0044	N/A	DUP	0.34998	0.36852	DUP	0.29962	DUP	DUP	DUP
H1142	0.16893	DUP	0.15915	0.15915	DUP	0.15867	0.1591	0.16578	0.13369	DUP	0.15867	DUP	DUP	0.15773	DUP	DUP	0.14736
H1143	DUP	DUP	0.09206	0.09206	0.29753	0.31374	0.35244	0.00424	DUP	DUP	0.31374	DUP	DUP	0.00447	DUP	0.38575	DUP
H1144	DUP	0.38507	0.36638	0.36638	0.36828	0.3737	0.38507	0.00838	DUP	DUP	DUP	DUP	DUP	DUP	DUP	0.2494	0.36567
H1151	0.50371	0.50371	0.15838	DUP	0.02667	0.02667	0.02667	0.12796	DUP	DUP	0.02667	DUP	DUP	0.01375	0.17517	0.02667	0.10012
T1153o	DUP	DUP	0.56654	0.56654	DUP	0.44283	DUP	DUP	DUP	DUP	0.35302	0.29284	0.20299	0.03532	0.48239	0.47823	0.56654
H1157	DUP	DUP	0.1061	DUP	N/A	0.07081	0.09441	0.08769	0.05925	DUP	0.07081	0.5693	DUP	0.07147	0.05414	0.41132	0.41132
T1160o	0.5227	0.5227	0.52335	0.52335	DUP	DUP	0.48716	0.48716	DUP	DUP	DUP	DUP	DUP	DUP	DUP	0.31909	0.4569
T1161o	0.50019	0.50019	0.62553	0.62553	DUP	0.44478	0.49025	0.47801	DUP	DUP	0.44478	0.49025	0.33861	0.46918	0.47595	0.2331	0.33916
H1166	0.08316	0.08316	0.05914	0.05914	0.07508	0.07508	0.09763	DUP	0.2256	N/A	0.07508	DUP	DUP	0.08505	0.0947	N/A	N/A
H1167	0.06559	0.06559	0.07063	DUP	DUP	0.25269	DUP	DUP	DUP	N/A	0.25269	DUP	DUP	0.27415	0.24694	N/A	N/A
H1168	0.21025	0.21025	0.17657	DUP	DUP	DUP	0.09326	0.04949	DUP	DUP	0.22695	DUP	DUP	DUP	0.20632	0.17657	0.15746
T1170o	0.37554	0.37554	0.07326	DUP	DUP	DUP	0.02562	0.01858	DUP	DUP	DUP	0.15242	DUP	0.00045	0.01858	0.49712	DUP
H1171v1	DUP	DUP	0.68611	0.68611	DUP	DUP	0.06364	0.03005	DUP	DUP	DUP	0.31577	DUP	0.01056	0.02144	DUP	0.0574
H1172v1	DUP	DUP	0.67585	0.67585	0.03676	DUP	0.04073	0.01787	0.20224	DUP	DUP	0.66559	DUP	DUP	0.06453	0.02665	0.02661
T1173o	0.65863	0.65863	0.52103	DUP	0.02149	0.00288	0.57367	0.67128	DUP	DUP	0.00288	DUP	DUP	0.41798	DUP	0.52103	DUP
T1174o	0.44592	0.44592	0.42966	0.42966	DUP	0.43269	0.15213	0.42689	0.43478	DUP	0.43269	0.61732	N/A	0.39241	DUP	DUP	0.36581
T1176o	0.07804	0.07804	0.24713	DUP	DUP	0.19414	0.16245	0.17629	0.19828	DUP	0.19414	0.14487	DUP	N/A	0.24325	DUP	0.21403
T1178o	DUP	DUP	0.07564	0.07564	DUP	0.0075	0.03105	0.01021	DUP	DUP	0.0075	0.05096	DUP	0.07658	0.03105	0.07564	DUP
T1179o	0.47988	0.47988	0.54551	0.54551	0	0	0.19676	DUP	0.41376	DUP	0	DUP	DUP	DUP	DUP	DUP	DUP
T1181o	DUP	DUP	0.4072	DUP	DUP	0.14177	0.51881	0.03985	DUP	DUP	DUP	N/A	DUP	0.28043	DUP	DUP	DUP
H1185	DUP	DUP	0.00183	DUP	DUP	DUP	0.00566	0.02138	DUP	DUP	DUP	N/A	DUP	N/A	0.02138	DUP	0.00183
T1187o	0.48199	DUP	0.48067	0.48067	0.36535	0.48395	0.46125	0.46078	0.44069	DUP	0.48395	N/A	DUP	N/A	0.48503	0.02365	0.02365

## Sheet: TM - NDCG@3
	TM-REGRESSION-TRANSFORMER	TM-EBM-TRANSFORMER	TM-REGRESSION-METALAYER	TM-EBM-METALAYER	GuijunLab-RocketX	GuijunLab-Assembly	MULTICOM_egnn	VoroIF	MULTICOM_deep	APOLLO	GuijunLab-Human	FoldEver	Manifold	GuijunLab-Threader	ChaePred	LAW	MASS
H1106	0.963998	0.46606	0.941568	0.232991	N/A	0.999972	0.465983	0	0.233182	0	N/A	0.308229	0.764859	N/A	0	0	0.953114
T1109o	0.221559	0.221559	0.994125	0.466875	0	0	0	0.662212	0.589204	0	0	0	0	N/A	0	0.466099	0.757975
T1110o	0.999832	0.999457	0.999354	0.469248	0	0	0	0	0.904462	0	0	0.469178	0	0.46924	0	0	0
H1111	0.838936	0.838869	0.999774	0	0	N/A	0.936852	0.936835	0	N/A	N/A	0	0.229312	0	0.702213	N/A	N/A
T1113o	0.464302	0.464302	0.796937	0.464302	0	0	0.992215	0	0.775733	0	0	0	0	0.996033	0.764344	0.647434	0.468357
H1114	0.980199	0.980199	0.960496	0.725878	0.745786	0.234665	0.916867	0.997797	0.556181	0	0.656001	0.303158	0	0.659551	0.998342	0.874385	0.769689
T1115o	0.814128	0.814128	0.731999	0.731999	0.150563	0	0.760048	0.998269	0.178193	0	0	0.286439	0.555957	0.989119	0.995932	0.150563	0.970468
T1121o	0.58814	0.58814	0.910132	0.42766	0.418293	0.923754	0.901582	0.907005	0.553249	0	0.922745	0	0	0.448732	0.960988	0.415092	0.415092
T1123o	0.996879	0.996879	0.984012	0	0.233888	0.933498	0.999226	0	0.171697	0	0.933498	0.468615	0.222425	0.820513	0.803246	0.233893	0.231881
T1124o	0.995051	0.995051	0.993888	0.385395	0.46883	0.999697	0.99845	0.467782	0	0	0.999696	0.234512	0	0.999125	0.75113	0.233855	0.46771
T1127o	0.997065	0.995422	0.995472	0.468408	0	0	0.99711	0.469269	0	0	0	0.23032	0	0.469268	0.962181	0.978703	0.978703
H1129	0.831102	0.831102	0.896308	0.387919	0	0	0.897212	0	0	0	0	0.386801	0	0.416881	0.635097	0	0.831969
T1132o	0.942087	0.942087	0.999365	0	0.469276	0	0.873479	0.999493	0	0	0	0.744948	0	0.993307	0.685296	0.297744	0.313086
H1134	0.890852	0.468363	0.96636	0.444629	0.466289	0.996595	0.974461	0	0	0	0.997431	0	0	0.997665	0.765286	0.825903	0.825903
H1135	0.336242	0	0.779063	0.348208	0.428655	N/A	0	0.901331	0.418832	0	N/A	0	0.555512	N/A	0.810979	0.346159	0.629799
H1137	0.233631	0.233631	0.970165	0	0.743163	N/A	0.979883	0.985485	0	0	0.231381	0	0.978167	0.987227	0.989054	0.520012	0.750223
H1140	0.672713	0.880288	0.666878	0	0	0	0.84875	0.924577	0	0	0	0.408495	0.201996	0.871063	0.207341	0.669162	0.869856
H1141	0.888446	0.888446	0.896312	0	0.427217	0.886464	0.897393	0.469272	N/A	0	0.884311	0.405549	0	0.427153	0.209324	0	0
H1142	0.880734	0.135699	0.976206	0.458133	0	0.458204	0.976374	0.974044	0.461637	0	0.97661	0	0	0.976694	0.135699	0	0.748866
H1143	0.211974	0.212506	0.940428	0.940428	0.427736	0.689603	0.872254	0.999975	0	0	0.423086	0	0	0.765346	0.204267	0.89932	0
H1144	0.199847	0.399695	0.66331	0.406286	0.40563	0.875065	0.855065	0.732877	0	0	0.20294	0	0.210302	0.211884	0.203398	0.71189	0.663025
H1151	0.820806	0.820806	0.926045	0.175106	0.468945	0.468945	0.92429	0.754573	0	0	0.994684	0	0.234462	0.765216	0.983579	0.99923	0.994896
T1153o	0	0	0.77717	0.318679	0	0.905167	0.230445	0	0	0	0.912431	0.429068	0.963669	0.998992	0.765644	0.744857	0.792629
H1157	0.233463	0.233463	0.963694	0.206681	N/A	0.466926	0.465096	0.465671	0.467632	0	0.466926	0.317185	0	0.995556	0.996691	0.852767	0.848909
T1160o	0.598101	0.598101	0.772869	0.772173	0	0	0.817678	0.625324	0	0	0.198294	0	0	0.198262	0.192767	0.944098	0.396391
T1161o	0.768367	0.768367	0.604873	0.28587	0	0.376724	0.758367	0.362324	0	0	0.604803	0.356758	0.679581	0.366251	0.363246	0.879931	0.887974
H1166	0.98894	0.993414	0.995426	0.467647	0.76269	0.760727	0.759628	0	0.445404	N/A	0.760727	0	0	0.992694	0.759261	N/A	N/A
H1167	0.995171	0.46729	0.997074	0	0	0.720004	0.233163	0	0	N/A	0.720004	0	0.227955	0.9249	0.941335	N/A	N/A
H1168	0.955723	0.955723	0.969894	0	0	0	0.98598	0.982944	0	0	0.727645	0	0.23464	0	0.95936	0.970509	0.457646
T1170o	0.932377	0.403096	0.922686	0	0	0	0.758174	0.999621	0	0	0	0.458377	0	0.999999	0.992805	0.353307	0
H1171v1	0.234178	0	0.567799	0.248369	0	0	0.95625	0.999211	0.234332	0	0	0.709166	0	0.469229	0.992135	0	0.997282
H1172v1	0	0	0.57836	0.254931	0.468655	0	0.997138	0.99668	0.74529	0	0	0.547486	0	0	0.990079	0.764835	0.997567
T1173o	0.659612	0.651056	0.708088	0	0.469062	0.469275	0.513677	0.546492	0	0	0.469275	0	0	0.732002	0	0.341883	0.118345
T1174o	0.659583	0.378881	0.9091	0.385614	0	0.62787	0.895324	0.386736	0.38352	0	0.846048	0.292696	N/A	0.632267	0	0	0.409633
T1176o	0.979102	0.978562	0.969904	0	0	0.451689	0.973298	0.738228	0.737627	0	0.963034	0.750016	0.233658	N/A	0.961558	0	0.729955
T1178o	0.230891	0.230891	0.895369	0.895369	0	0.999832	0.998596	0.46923	0	0	0.765333	0.46806	0	0.994268	0.998541	0.466594	0
T1179o	0.753534	0.753534	0.709847	0.329651	0.764956	0.469308	0.970441	0.176082	0.671939	0	0.765322	0	0	0.230426	0.182949	0	0
T1181o	0	0	0.918056	0	0	0.984122	0.342966	0.953429	0	0	0.229859	N/A	0	0.833582	0	0	0
H1185	0.234638	0	0.999997	0	0	0	0.997742	0.999764	0	0	0	N/A	0	N/A	0.999761	0	0.469277
T1187o	0.587556	0	0.767025	0.586548	0.406639	0.35937	0.785471	0.779339	0.378141	0	0.76389	N/A	0	N/A	0.590635	0.69561	0.879153

## Sheet: QS - CASP Loss
	QS-REGRESSION-TRANSFORMER	QS-EBM-METALAYER	QS-REGRESSION-METALAYER	QS-EBM-TRANSFORMER	GuijunLab-RocketX	DLA-Ranker	VoroIF	MULTICOM_deep	APOLLO	FoldEver	Manifold	Bhattacharya	ChaePred	LAW	MASS
H1106	0.914	DUP	0.824	DUP	N/A	N/A	0.031	0.011	0.112	DUP	0.032	0.116	DUP	DUP	0.019
T1109o	0.507	DUP	0.504	0.507	N/A	N/A	0.463	0.913	0.901	DUP	DUP	0.569	DUP	0.913	0.462
T1110o	0.375	0.014	0.014	0.375	N/A	N/A	0.019	0.945	0.947	DUP	DUP	DUP	DUP	0.945	0.374
H1111	0.143	DUP	0.012	0.143	N/A	N/A	DUP	DUP	N/A	0.785	0.533	0.034	0.01	N/A	N/A
T1113o	0.013	0.967	0.967	0.013	N/A	N/A	DUP	0.969	DUP	DUP	DUP	0.896	0.002	0.929	0.013
H1114	0.108	0.108	0.108	0.108	N/A	N/A	0.041	0.06	0.108	DUP	0.007	0.002	0.041	0.24	DUP
T1115o	0.319	DUP	0.319	DUP	0.816	N/A	0.008	0.703	DUP	0.733	0.459	0.471	0.081	0.733	0.459
T1121o	0.582	0.436	0.311	0.582	0.446	0.454	0.349	DUP	DUP	0.334	DUP	0.367	0.471	0.582	0.311
T1123o	0.162	0.098	0.118	0.162	0.407	0.511	0.18	DUP	0.523	0.435	DUP	0.47	0.648	0.648	0.604
T1124o	0.583	0.03	0.03	0.583	0.05	0.956	0.106	DUP	0.956	DUP	DUP	0.678	0.37	0.956	0.742
T1127o	0.014	DUP	0.02	0.012	DUP	0.037	0.023	DUP	0.044	DUP	DUP	0.673	0.377	0.377	0.011
H1129	0.871	DUP	DUP	0.856	0.871	0.849	0.802	0.747	0.7	0.871	DUP	0.705	0.862	0.86	DUP
T1132o	0.037	0.82	0.82	DUP	0.011	0.351	0.968	0.011	DUP	DUP	DUP	0.125	0.351	0.932	0.93
H1134	0.652	DUP	0.901	DUP	DUP	0.573	0.097	DUP	0.6	DUP	DUP	DUP	0	0.905	DUP
H1135	0.557	0.151	0.151	0.372	0.016	0.422	DUP	DUP	DUP	0.422	0.201	0.224	0.372	0.533	0.275
H1137	0.228	0.228	0.228	0.228	0.806	N/A	DUP	DUP	0.228	DUP	0.094	0.094	0.019	DUP	0.228
H1140	0.9	DUP	0.889	DUP	DUP	DUP	0	DUP	DUP	0.816	DUP	0.9	DUP	DUP	DUP
H1141	0.961	0.94	0.961	0.834	0.055	DUP	0.888	N/A	0.959	DUP	DUP	0.961	DUP	DUP	DUP
H1142	0.673	0.635	0.635	DUP	0.673	0.673	0.673	0.673	0.673	DUP	DUP	0.673	DUP	DUP	0.556
H1143	0.93	DUP	0.799	DUP	DUP	DUP	0.009	0.941	0.936	0.941	DUP	0.852	DUP	DUP	0.826
H1144	0.845	0.949	0.949	0.949	0	0.842	DUP	DUP	DUP	0.599	DUP	0.404	DUP	DUP	0.949
H1151	0.003	DUP	0.035	0.003	0.063	0.179	DUP	DUP	0	0.941	DUP	0.045	0.218	0.179	0.187
T1153o	0.404	DUP	0.157	0.155	DUP	0.979	0.036	DUP	DUP	DUP	0.066	0.968	0.979	0.959	0.017
H1157	0.177	DUP	0.388	0.177	N/A	0.815	0.072	DUP	0.742	0.815	0.823	0.823	0.067	DUP	0.823
T1160o	0.508	0.677	0.677	0.513	DUP	0.51	0.483	0.727	0.773	DUP	DUP	0.727	DUP	DUP	0.543
T1161o	DUP	DUP	0.53	DUP	0	DUP	DUP	DUP	0.533	DUP	0.47	0.781	0.569	DUP	0.587
H1166	0.116	DUP	0.203	0.116	0.135	0.403	0.131	DUP	N/A	DUP	DUP	DUP	0.403	N/A	N/A
H1167	0.278	0.248	0.248	0.262	DUP	0.279	DUP	DUP	N/A	DUP	0.138	0.832	0.246	N/A	N/A
H1168	0.278	DUP	0.214	0.278	0.065	0.443	0.133	DUP	0.464	0.495	DUP	0.955	0.435	DUP	0.426
T1170o	0.263	DUP	0.012	0.291	DUP	0.54	0.701	0.696	DUP	DUP	DUP	0.701	0.063	0.54	0.068
H1171v1	0.094	DUP	0.014	DUP	DUP	DUP	0.168	DUP	DUP	0.488	DUP	DUP	0.093	DUP	DUP
H1172v1	0.098	DUP	0.034	0.098	DUP	0.463	0.068	0.098	DUP	0.466	DUP	DUP	0.115	0.463	DUP
T1173o	0.95	0.526	0.526	DUP	0.002	0.281	0.002	DUP	DUP	0.45	DUP	0.786	DUP	DUP	0.525
T1174o	0.326	DUP	0.271	0.326	DUP	0.526	0.066	0.926	DUP	0.402	N/A	DUP	DUP	DUP	0.442
T1176o	0.035	DUP	DUP	0.035	DUP	DUP	0.038	DUP	0.037	0.007	DUP	0.071	0.033	0.036	0.044
T1178o	0.272	0.66	0.66	0.272	DUP	0.061	0.017	0.66	0.78	0.66	DUP	DUP	0.063	0.78	0.005
T1179o	0.892	0.912	0.909	0.516	DUP	DUP	0	DUP	0.915	DUP	DUP	DUP	DUP	DUP	0.429
T1181o	0.553	0.383	0.383	0.553	DUP	0.65	0.089	0.687	DUP	N/A	DUP	0.687	DUP	0.65	DUP
H1185	DUP	DUP	0.002	DUP	DUP	DUP	0.066	0.224	DUP	N/A	DUP	DUP	0.049	DUP	DUP
T1187o	0.959	0.959	0.959	DUP	0.753	0.959	0.858	0.735	0.956	N/A	DUP	DUP	0.959	DUP	DUP

## Sheet: QS - NDCG@3
	QS-REGRESSION-TRANSFORMER	QS-EBM-METALAYER	QS-REGRESSION-METALAYER	QS-EBM-TRANSFORMER	GuijunLab-RocketX	DLA-Ranker	VoroIF	MULTICOM_deep	APOLLO	FoldEver	Manifold	Bhattacharya	ChaePred	LAW	MASS
H1106	0.607796	0	0.28372	0.0386226	N/A	N/A	0.764625	0.837235	0.79783	0	0.468798	0.753408	0	0.0424639	0.999656
T1109o	0.747373	0	0.747349	0.751258	N/A	N/A	0.602112	0.133825	0.29996	0	0	0.517568	0	0.187585	0.624835
T1110o	0.700412	0.469187	0.998727	0.654654	N/A	N/A	0.99959	0.31528	0.557436	0	0	0	0	0.11463	0.626585
H1111	0.978595	0	0.999906	0.459712	N/A	N/A	0	0	N/A	0.180109	0.548909	0.987021	0.76532	N/A	N/A
T1113o	0.891197	0.0304614	0.363378	0.91094	N/A	N/A	0.234616	0.061039	0	0	0	0.3592	0.765357	0.0823445	0.918271
H1114	0.994513	0.463807	0.91073	0.994513	N/A	N/A	0.999072	0.998067	0.463807	0.210463	0.999877	0.929329	0.9992	0.44225	0
T1115o	0.921496	0.234525	0.765913	0	0.327423	N/A	0.993849	0.372632	0.182594	0.21715	0.682982	0.748107	0.996866	0.21715	0.834318
T1121o	0.74831	0.383664	0.815915	0.74831	0.379486	0.573718	0.679117	0	0	0.42087	0	0.8027	0.87425	0.596587	0.851843
T1123o	0.983311	0.46551	0.98017	0.983311	0.908679	0.635572	0.750279	0.150125	0.341459	0.667265	0.20506	0.366195	0.693733	0.461024	0.80956
T1124o	0.838835	0.764724	0.999296	0.83939	0.468107	0.350183	0.95412	0	0.0403881	0	0	0.734566	0.661456	0.0403881	0.500243
T1127o	0.999813	0	0.999799	0.999841	0	0.468636	0.999569	0	0.997686	0	0	0.779503	0.932161	0.697373	0.999888
H1129	0.249138	0	0.0566572	0.288296	0.113314	0.265759	0.381316	0.511616	0.371185	0.113314	0.0788206	0.236139	0.19675	0.256656	0.11939
T1132o	0.998998	0.153736	0.368254	0.234319	0.469223	0.411464	0.319581	0.763266	0	0	0	0.992311	0.641863	0.451195	0.337894
H1134	0.580252	0	0.578066	0.184223	0	0.315372	0.761359	0	0.354114	0	0	0.0695096	0.763687	0.0849739	0
H1135	0.730078	0.458579	0.73831	0.667785	0.469159	0.385708	0.234504	0	0.216895	0.385708	0.948234	0.724331	0.849586	0.335962	0.43379
H1137	0.96003	0.725575	0.960017	0.925974	0.164418	N/A	0	0	0.975559	0.234029	0.991929	0.981676	0.999718	0	0.959989
H1140	0.22315	0	0.238365	0.05084	0	0.0456814	0.5385	0	0.0461139	0.251519	0	0.232459	0.0775793	0.0495569	0.0456814
H1141	0.152556	0.0546418	0.108174	0.142916	0.468012	0	0.492454	N/A	0.0377043	0	0	0.0602582	0.082236	0	0.233214
H1142	0.602154	0.305604	0.622434	0	0.456906	0.280151	0.628166	0.280151	0.596981	0	0	0.596981	0.140075	0.140075	0.530541
H1143	0.180652	0	0.340871	0	0	0	0.999746	0.11635	0.122329	0.0537416	0	0.276806	0.0321361	0.026429	0.674977
H1144	0.315346	0.0466493	0.20568	0.154652	0.765403	0.136587	0.103014	0	0	0.300923	0.143872	0.708482	0.0233247	0.0937161	0.0994064
H1151	0.73692	0	0.992598	0.999096	0.763116	0.454244	0	0	0.991794	0.0537414	0	0.98912	0.96935	0.454244	0.977879
T1153o	0.922986	0	0.773273	0.973349	0	0.0318076	0.998324	0.018846	0	0.00975138	0.467235	0.0731213	0.163117	0.277034	0.76514
H1157	0.982389	0	0.658485	0.749734	N/A	0.453372	0.994495	0	0.595184	0.332661	0.326512	0.402934	0.997223	0	0.680962
T1160o	0.822488	0.282459	0.720933	0.818554	0	0.385827	0.644241	0.245853	0.341777	0	0	0.395666	0.199904	0	0.610801
T1161o	0.160828	0	0.82977	0.172926	0.469378	0	0.234689	0	0.534945	0	0.365693	0.560058	0.317412	0	0.519658
H1166	0.902288	0	0.969148	0.902288	0.751876	0.393141	0.985351	0	N/A	0	0	0.148216	0.68458	N/A	N/A
H1167	0.940188	0.442091	0.946533	0.712967	0	0.688912	0	0	N/A	0	0.759296	0.23695	0.925288	N/A	N/A
H1168	0.9092	0	0.975099	0.728709	0.46731	0.846833	0.756153	0	0.368256	0.354304	0	0.041286	0.823549	0	0.631171
T1170o	0.926244	0	0.999877	0.923557	0	0.609869	0.760453	0.241954	0	0	0	0.764891	0.976952	0.705776	0.467112
H1171v1	0.757888	0	0.997679	0.232566	0	0.177842	0.927785	0.232566	0	0.567268	0	0	0.936971	0	0
H1172v1	0.884949	0	0.989537	0.464778	0	0.368685	0.938056	0.757216	0	0.587953	0	0.234079	0.941484	0.368685	0
T1173o	0.0975	0.553915	0.731987	0	0.469277	0.432224	0.966758	0.169226	0	0.37425	0	0.345615	0	0	0.691922
T1174o	0.919011	0	0.939063	0.685549	0	0.747071	0.988857	0.0668837	0.194424	0.393443	N/A	0	0	0	0.600548
T1176o	0.998167	0	0.233527	0.998601	0	0	0.997831	0.233461	0.468645	0.999084	0	0.466922	0.998264	0.998732	0.763666
T1178o	0.919719	0.264861	0.561655	0.43456	0	0.762619	0.469143	0.559095	0.18377	0.264861	0	0.165711	0.995173	0.18377	0.973752
T1179o	0.401382	0.0789672	0.172455	0.503625	0	0	0.570596	0	0.126218	0	0	0.0578625	0.0462719	0	0.494261
T1181o	0.828086	0.657849	0.781769	0.84107	0	0.559284	0.957	0.404212	0	N/A	0	0.247841	0	0.27106	0
H1185	0.228557	0	0.999997	0	0	0	0.997206	0.733656	0	N/A	0	0	0.998715	0	0
T1187o	0.080319	0.037692	0.09531	0	0.203193	0.11439	0.170917	0.215763	0.064169	N/A	0	0	0.111726	0	0.0360406
